# Supplementary material for: Comprehensive Genome Analysis of Carbapenem-Resistant Strains of Raoultella Species, an Emerging Multidrug-Resistant Bacterium in Hospitals
Source: Antimicrob Agents Chemother. 2019 Nov 21;63(12):e01367-19. doi: 10.1128/AAC.01367-19 (PMC6879265; doi:10.1128/AAC.01367-19)
Supplement: Supplemental file 2 [file AAC.01367-19-sd002.xlsx]

## Sheet: Sheet1
Basic Information of the 58 Raoultella spp. Strains Download from Genbank Database
Strain	Region	Source	Disease	Year	Environmental	accession number
Ro15-1420	Mexico	Sputum	Respiratory tract infection	2012	Hospital	PGGQ00000000
Ro15-1421	Mexico	Sputum	Respiratory tract infection	2015	Hospital	NXFG00000000
Roc6	Belgium	Soil		2013	Environmental	JHQH01000000
RpFDAARGOS_429	Canada	rectal	Screening	2015	Hospital	CP023876
RoFDAARGOS_431	Canada	rectal	Screening	2015	Hospital	CP023894
RoHH3	Canada	sewage water		2010	Environmental	NKYI01000000
RpFDAARGOS_428	Canada	urine		2013	Hospital	PDLC0100000
RpGDW02598	Canada	Stool		2014	Hospital	PEQS01000000
Ro18	China	soil		2015	Environmental	CP012558
Ro1810	China	sewage		2016	Hospital	NETI01000000
Ro23980	China	wound drainage fluid	wound infection post surgery	2014	Hospital	NGAL00000000
Ro24005	China	wound drainage fluid	wound infection post surgery	2014	Hospital	NGAK00000000
Ro24362	China	wound drainage fluid	wound infection post surgery	2014	Hospital	NGAJ00000000
Ro24522	China	wound drainage fluid	wound infection post surgery	2014	Hospital	NGAI00000000
Ro24724	China	wound drainage fluid	wound infection post surgery	2014	Hospital	CP021329
Ro25277	China	wound drainage fluid	wound infection post surgery	2014	Hospital	NGAH00000000
Ro25687	China	wound drainage fluid	wound infection post surgery	2014	Hospital	NGAG01000000
RoA14	China	animal feces		2013	Environmental	CP008886
RoHKSH1	China	urine		2010	Hospital	AMRY00000000
RpR3467	China:Anhui	Blood	bacteremia	2015	Hospital	NPGL01000000
RsX13	China:Guangzhou	soil_heavy metal polluted		2015	Environmental	CP030874
RoS12	China:Jiangsu	soil_rotten wood		2014	Environmental	CP010557
RoYanglingI2	China:Shannxi	Soil_sewage plant sludge		2009	Environmental	CP013340
RpGODA	China:Taiwan	blood	sepsis	2016	Hospital	CP019902
Ro79K79	China:Zhejiang	Blood	Bacteremia	2016	Hospital	NIGE01000000
Rp10311	China:Zhejiang	Sputum		2013	Hospital	PTXT00000000
Rp10648	China:Zhejiang	Sputum		2013	Hospital	PTXS00000000
Rp19773	China:Zhejiang	Sputum		2014	Hospital	PTXR00000000
Rp23804	China:Zhejiang	Sputum		2014	Hospital	PTXQ00000000
Rp23820	China:Zhejiang	Stool		2014	Hospital	PTXP00000000
RspYJ	China:Zhejiang	Soil_contaminated		2016	Environmental	MTEG01000100
RspT31	Colombia	Sugarcane		2014	Environmental	PIBO01000000
RoMarseille-P1025	France	periprosthetic effusion		2016	Hospital	FTLF00000000
RoATCC31898	Japan	Urine		2007	Hospital	BCYR01000000
RoB6	Korea	Soil_oil contaminated		2013	Environmental	CP004142.1
RoMG	Korea	ginseng_mountain		2015	Environmental	CP017802
RoCMUL058	Lebanon	Stool	hodgkin lymphom	2015	Hospital	CVRH00000000
RoCB1	Malaya	cabbage		2013	Environmental	LFBW01000000
RtNZ133	New Zealand	soil_below an organic waste pile		2016	Environmental	MUBF01000000
Rp-Ali133	Portugal	Vegetable		2013	Environmental	LSUW00000000
RpNSali127	Portugal	Vegetable		2013	Environmental	LSUV00000000
RoBAL286	Swedish	Surface water		2005	Environmental	JXXF00000000
Ro2-156-04_S1_C1	Tanzania	Stool		2009	Hospital	JNPC00000000
Ro2-156-04_S1_C2	Tanzania	Stool		2009	Hospital	JNPD00000000
Ro3380STDY6027361	UK	NA		2014	Environmental	FXWO01000000
RpNCTC13095	UK	NA		2007	Hospital	UGJW01000000
RpNCTC9528	UK	NA		2017	Hospital	UAUJ01000000
RtNCTC13097	UK	NA		2014	Hospital	UICX01000000
Rp626_SENT	USA	ICU	ICU	2014	Hospital	JUZO01000000
Ro10-5246	USA	Blood		2011	Hospital	AGDM00000000
Ro811_RORN	USA	ICU	ICU		Hospital	JURX01000000
RoPX02	USA	soil		2017	Environmental	NJBC01000000
RpATCC33531	USA	Vegetable_radish_root		2014	Environmental	JMPP00000000
RpCHB	USA	River		2012	Environmental	JPRG01000000
RpFDAARGOS_283	USA	endotracheal aspirate	Colonization	2013	Hospital	NJFW0200000
RpFDAARGOS_64	USA	G-tube swab	Erythema	2013	Hospital	CP026049
RpGCSL-DIFS-295	USA	Fish_yellowfin tuna	Thunnus albacares	2012	Environmental	JZSG01000000
RtR1GlyIE84DRAFT	USA	Tobacco plants		2014	Environmental	LANE01000000
